# Supplementary material for: Oncofetal Protein CRIPTO Is Involved in Wound Healing and Fibrogenesis in the Regenerating Liver and Is Associated with the Initial Stages of Cardiac Fibrosis
Source: Cells. 2021 Nov 26;10(12):3325. doi: 10.3390/cells10123325 (PMC8699799; doi:10.3390/cells10123325)
Supplement: Supplementary file 1 [file cells-10-03325-s001.zip]

Archive with 1 entries (1 files):
- cells-1463313-supplementary.pdf
